# Supplementary material for: Planning and Presenting Workshops That Work: A Faculty Development Workshop
Source: MedEdPORTAL. 2021 May 11;17:11158. doi: 10.15766/mep_2374-8265.11158 (PMC8110637; doi:10.15766/mep_2374-8265.11158)
Supplement: Supplementary file 1 — Facilitator Guide.docxSession Agenda.docWorkshop Slides.pptWorkshop Template Handout.docxAdditional Handout.docxAdvanced Handout.docxSession Evaluation.docx [file mep_2374-8265.11158-s001.zip]

Archive with 8 entries (8 files):
- B. Session Agenda.doc
- C. Workshop slides.ppt
- D. Workshop Template Handout.docx
- E. Additional Handout.docx
- F. Advanced Handout.docx
- G. Session Evaluation.docx
- A. Facilitator Guide.docx
- Educational_Summary_Report_11158.pdf
